# Supplementary material for: Development, Pre-Clinical Safety, and Immune Profile of RENOVAC—A Dimer RBD-Based Anti-Coronavirus Subunit Vaccine
Source: Vaccines (Basel). 2024 Dec 17;12(12):1420. doi: 10.3390/vaccines12121420 (PMC11680381; doi:10.3390/vaccines12121420)
Supplement: Supplementary file 1 [file vaccines-12-01420-s001.zip]

Archive with 9 entries (9 files):
- Ethical Approval-IAEC-23-002.pdf
- Ethical Approval-IAEC-23-003.pdf
- Supplementary Data S1.pdf
- Supplementary Data S2.pdf
- Supplementary Data S3.pdf
- Supplementary Data S4.pdf
- Supplementary Data S5.pdf
- Supplementary Data S6_Histopathology-Images-Female.pdf
- Supplementary Data S6_Histopathology-Images-Male.pdf
